# Supplementary material for: Competition Strategies of Metritic and Healthy Transition Cows
Source: Animals (Basel). 2020 May 15;10(5):854. doi: 10.3390/ani10050854 (PMC7278391; doi:10.3390/ani10050854)
Supplement: Supplementary file 1 [file animals-10-00854-s001.zip]

Archive with 4 entries (4 files):
- animals-781537-suppl_BF.docx
- Supplementary_Data1.csv
- Supplementary_File1.docx
- Supplementary_File2.R
