# Supplementary material for: Competition Strategies of Metritic and Healthy Transition Cows
Source: Animals (Basel). 2020 May 15;10(5):854. doi: 10.3390/ani10050854 (PMC7278391; doi:10.3390/ani10050854)
Supplement: Supplementary file 1 [file animals-10-00854-s001.zip › Supplementary_Data1.csv]

cows	sick	parity	parity2	days	sync	feed_time	actor_feed	mean_free_actor_feed	receiver_feed	mean_free_receiver_feed
95	1	1	1	-6	6.68535644453839	18923	40	3.125	42	2.71428571428571
8035	1	3	1	-6	5.89650272361254	12667	33	2	42	3.11904761904762
62	1	1	1	-6	6.67300692732183	8517	15	4.86666666666667	12	5.41666666666667
136	1	0	0	-6	6.93950775131852	12514	51	3.96078431372549	40	3.4
89	1	1	1	-6	7.36890577703355	15527	32	3.53125	25	3.28
1038	1	0	0	-6	4.53798839123278	11543	14	6.5	20	7.5
1089	1	0	0	-6	6.19313731584509	16087	91	3.14285714285714	98	3.5
1111	1	0	0	-6	6.83763861290943	15601	34	2.97058823529412	41	3.85365853658537
1036	1	0	0	-6	7.16114232692407	19399	105	3.19047619047619	98	2.78571428571429
1112	1	0	0	-6	8.03720084822781	16505	70	2.57142857142857	75	2.89333333333333
117	1	1	1	-6	4.69995544995545	13468	21	5.85714285714286	31	5.2258064516129
1127	1	0	0	-6	5.13319203525015	17929	37	7	41	6.65853658536585
128	1	1	1	-6	6.41739829770123	14921	49	3.69387755102041	47	3.27659574468085
2003	1	0	0	-6	5.80347974900171	14024	16	7.5625	25	5.92
82	1	1	1	-6	7.79579100145138	13780	34	3.67647058823529	36	3.52777777777778
2012	1	0	0	-6	6.23306980906921	13408	16	2.5	34	4.47058823529412
9090	1	2	1	-6	8.43945007800312	10256	40	3.1	29	2.6551724137931
1126	1	0	0	-6	4.38709236343748	14627	10	5.1	31	6.58064516129032
1099	1	0	0	-6	6.29175268373245	19376	48	4.875	37	3.32432432432432
2015	1	0	0	-6	7.60448336252189	14275	63	3.88888888888889	47	3.57446808510638
9119	1	2	1	-6	7.294723903177	10576	18	4.88888888888889	9	2.88888888888889
2048	1	0	0	-6	5.74152125829442	16276	32	5.78125	38	5.97368421052632
1026	1	1	1	-6	6.67521367521368	18603	37	4.64864864864865	33	3.54545454545455
2047	1	0	0	-6	7.15242595747019	18199	32	3.71875	24	4
2065	1	0	0	-6	6.35429810725552	10144	47	3.14893617021277	37	2.78378378378378
2088	1	0	0	-6	6.80359568517779	12515	33	2.90909090909091	37	3.78378378378378
105	0	1	1	-6	6.80255550416281	17296	80	1.55	90	2.34444444444444
6018	0	5	1	-6	5.73414677591735	11228	17	5.05882352941176	12	4.16666666666667
7042	0	4	1	-6	4.5922175446581	8789	6	5	3	6
1090	0	0	0	-6	6.26884364634565	17486	30	4.63333333333333	37	4.67567567567568
7064	0	4	1	-6	5.59395343705175	9063	21	5.76190476190476	15	5.4
1097	0	0	0	-6	5.04520266803489	19490	22	6.04545454545455	28	6.17857142857143
1076	0	0	0	-6	6.98504542278127	14310	39	3.02564102564103	46	3.54347826086957
1080	0	0	0	-6	7.89797564911251	13634	33	2.57575757575758	28	1.67857142857143
1105	0	0	0	-6	6.87330441368863	14523	55	3.54545454545455	77	4.14285714285714
1046	0	0	0	-6	8.33743755716598	14213	76	3.09210526315789	73	2.84931506849315
114	0	1	1	-6	5.83950535643433	15122	48	6.45833333333333	17	6.52941176470588
1115	0	0	0	-6	6.50880952380952	12600	24	5.66666666666667	27	5.48148148148148
104	0	1	1	-6	6.98722786647315	17225	37	4.24324324324324	38	4.36842105263158
1123	0	0	0	-6	6.13608796689905	17643	45	3.91111111111111	45	3.28888888888889
118	0	1	1	-6	6.22215336075272	17749	55	5.03636363636364	46	4.15217391304348
2018	0	0	0	-6	6.74299287410926	16840	11	4.36363636363636	19	4.31578947368421
1020	0	1	1	-6	7.26275826823392	13697	23	2.8695652173913	28	3.67857142857143
2016	0	0	0	-6	6.40874768485539	14038	53	5.35849056603774	31	4.41935483870968
2043	0	0	0	-6	7.83015388528551	15726	51	3.45098039215686	45	2.91111111111111
2038	0	0	0	-6	6.23214955608353	15994	14	4.5	34	5.79411764705882
64	0	2	1	-6	6.07566862361383	18396	23	6.21739130434783	14	4.35714285714286
2033	0	0	0	-6	6.62058243138193	16723	43	4	32	4.53125
1042	0	1	1	-6	5.75892786129007	12573	22	4.72727272727273	35	4.71428571428571
2050	0	0	0	-6	7.63022854678741	13914	35	4.22857142857143	28	3.64285714285714
2069	0	0	0	-6	4.89752859208624	15214	21	6.28571428571429	27	6.07407407407407
2075	0	0	0	-6	5.79985049523454	10702	19	5.05263157894737	25	4.08
95	1	1	1	-5	6.45025090846167	17337	53	2.81132075471698	64	3.078125
8035	1	3	1	-5	7.0070130109809	10837	47	1.8936170212766	52	2.32692307692308
62	1	1	1	-5	6.62830114308238	10148	15	3.73333333333333	18	3.61111111111111
136	1	0	0	-5	6.75225309800976	10652	38	4.60526315789474	31	4.58064516129032
89	1	1	1	-5	6.34166476884537	17564	36	4	39	4.33333333333333
1038	1	0	0	-5	4.66939659229973	10623	16	7.125	13	7.23076923076923
1089	1	0	0	-5	5.61797677832644	14986	85	3.89411764705882	96	4.03125
1111	1	0	0	-5	6.45968478757423	17512	35	3.2	47	3.14893617021277
1036	1	0	0	-5	8.19176506206479	16515	88	3.59090909090909	77	3.18181818181818
1112	1	0	0	-5	6.63253906526197	14143	41	4	48	4.66666666666667
117	1	1	1	-5	4.74062257480383	11597	12	6.66666666666667	19	7.36842105263158
1127	1	0	0	-5	5.0249610918233	16706	30	5.86666666666667	38	6.52631578947368
128	1	1	1	-5	6.54209769130643	14597	40	4.8	20	4
2003	1	0	0	-5	6.65532339411406	18043	26	4.65384615384615	37	5.24324324324324
82	1	1	1	-5	7.11362420722855	13087	29	4.82758620689655	23	4.65217391304348
2012	1	0	0	-5	6.3151117874283	17086	26	2.84615384615385	51	4.45098039215686
9090	1	2	1	-5	7.75184016824395	11412	32	2.40625	22	2.18181818181818
1126	1	0	0	-5	4.4708692314254	11723	13	5	24	4.125
1099	1	0	0	-5	4.99540229885057	20010	33	5.6969696969697	11	4.36363636363636
2015	1	0	0	-5	8.18776233560302	10721	68	2.82352941176471	62	2.64516129032258
9119	1	2	1	-5	7.35694077706526	10604	22	4.18181818181818	11	2.81818181818182
2048	1	0	0	-5	6.16864510847319	17101	32	5.3125	37	5.24324324324324
1026	1	1	1	-5	6.78432516530533	15426	26	3.80769230769231	29	3.55172413793103
2047	1	0	0	-5	6.98713932399011	18195	30	3.46666666666667	24	3.75
2065	1	0	0	-5	6.79699628754641	11852	31	3.03225806451613	32	3.46875
2088	1	0	0	-5	6.41259552401747	14656	45	4.75555555555556	34	4.11764705882353
105	0	1	1	-5	6.8944592628516	16496	65	2.55384615384615	79	2.60759493670886
6018	0	5	1	-5	5.67401215805471	7896	16	4.8125	18	6.11111111111111
7042	0	4	1	-5	5.06714986143679	9382	10	6.5	4	7.5
1090	0	0	0	-5	5.49641503636177	19526	24	6.5	37	6.48648648648649
7064	0	4	1	-5	5.02992094466126	9993	21	6.28571428571429	16	6.9375
1097	0	0	0	-5	5.41034323533939	19491	38	5.60526315789474	56	6.39285714285714
1076	0	0	0	-5	6.39415162454874	13850	31	4.74193548387097	49	5.36734693877551
1080	0	0	0	-5	7.36119425896078	13029	37	2.59459459459459	30	1.7
1105	0	0	0	-5	6.5644277673546	13325	51	2.90196078431373	65	3.26153846153846
1046	0	0	0	-5	5.5090854929997	10071	24	6.04166666666667	17	6.29411764705882
114	0	1	1	-5	5.95668781960446	16231	39	5.64102564102564	25	3.88
1115	0	0	0	-5	5.83742901119898	18841	35	5.05714285714286	38	5.23684210526316
104	0	1	1	-5	5.91428242473087	17371	40	5.75	38	5.65789473684211
1123	0	0	0	-5	6.3100838746295	15857	44	4.40909090909091	48	4.47916666666667
118	0	1	1	-5	5.69621925994024	17404	47	5.78723404255319	35	5.02857142857143
2018	0	0	0	-5	6.58805133182357	18546	26	1.76923076923077	53	3.49056603773585
1020	0	1	1	-5	6.7182946914988	15786	26	4.03846153846154	28	2.89285714285714
2016	0	0	0	-5	5.77297577257294	17377	63	6.73015873015873	20	6.95
2043	0	0	0	-5	7.42997278294398	17636	69	4.18840579710145	40	3.45
2038	0	0	0	-5	7.51827176781003	15160	37	3.48648648648649	51	3.2156862745098
64	0	2	1	-5	6.08568300027375	18265	43	6.32558139534884	28	5
2033	0	0	0	-5	6.23540775493308	14494	36	4.5	22	4.36363636363636
1042	0	1	1	-5	5.29501098211484	15935	26	3.92307692307692	32	5.28125
2050	0	0	0	-5	7.48238443174419	13823	31	3.70967741935484	20	3.15
2069	0	0	0	-5	4.01620888436758	14745	8	5.875	5	8.2
2075	0	0	0	-5	5.55120699334349	12469	35	3.62857142857143	40	3.2
95	1	1	1	-4	7.14986730217191	18463	66	1.98484848484848	81	2.2716049382716
8035	1	3	1	-4	6.83127616185467	9317	47	1.95744680851064	49	1.77551020408163
62	1	1	1	-4	7.3163319519711	9411	27	2.85185185185185	31	3.32258064516129
136	1	0	0	-4	7.50169150589741	10937	61	3.78688524590164	49	3.59183673469388
89	1	1	1	-4	7.2265625	16000	42	3.45238095238095	31	3.09677419354839
1038	1	0	0	-4	5.34054202025732	10959	22	7.27272727272727	15	7.06666666666667
1089	1	0	0	-4	6.47686596844757	15086	92	2.94565217391304	90	2.93333333333333
1111	1	0	0	-4	7.4760159261834	15823	58	2.60344827586207	55	2.36363636363636
1036	1	0	0	-4	7.48043996532293	18456	84	2.82142857142857	75	1.96
1112	1	0	0	-4	7.11790687228627	13358	58	3.31034482758621	52	3.42307692307692
117	1	1	1	-4	4.49126967018754	13917	17	6.70588235294118	32	8.125
1127	1	0	0	-4	6.04579612284905	18364	43	4.74418604651163	63	5.3968253968254
128	1	1	1	-4	8.10427849700032	12668	43	3.88372093023256	27	3.74074074074074
2003	1	0	0	-4	5.87970320168264	17116	25	3.92	44	4.75
82	1	1	1	-4	7.26404269513009	14990	33	3.15151515151515	30	3.13333333333333
2012	1	0	0	-4	6.43961352657005	14697	30	1.96666666666667	62	3.87096774193548
9090	1	2	1	-4	7.82571351883332	11177	28	3.96428571428571	19	3
1126	1	0	0	-4	5.19774011299435	13983	13	6.30769230769231	39	6.82051282051282
1099	1	0	0	-4	5.92235857527686	16705	31	4.93548387096774	15	4
2015	1	0	0	-4	6.78429468021518	13384	62	3.2258064516129	51	2.76470588235294
9119	1	2	1	-4	6.1464506501812	9382	15	5.93333333333333	9	5.66666666666667
2048	1	0	0	-4	5.75163209890808	17309	38	5.89473684210526	40	6.55
1026	1	1	1	-4	6.41352446244936	19254	26	3.57692307692308	25	3.68
2047	1	0	0	-4	5.44111487030772	18621	32	4.53125	22	5.22727272727273
2065	1	0	0	-4	5.2106747998475	13115	16	5.9375	12	6.08333333333333
2088	1	0	0	-4	6.25091822926735	15519	51	2.80392156862745	48	2.91666666666667
105	0	1	1	-4	6.11266137903086	17273	80	2.8375	97	3.54639175257732
6018	0	5	1	-4	5.34282794737514	7829	11	3.81818181818182	11	4.72727272727273
7042	0	4	1	-4	4.80216543958424	11545	3	6.66666666666667	3	6.66666666666667
1090	0	0	0	-4	5.64355926097473	19431	18	5.94444444444444	24	5.5
7064	0	4	1	-4	5.07364696632158	7631	11	7.18181818181818	4	6.75
1097	0	0	0	-4	6.14661774090619	18804	22	4.81818181818182	34	5.20588235294118
1076	0	0	0	-4	5.63053716469866	14651	24	3.54166666666667	38	5.13157894736842
1080	0	0	0	-4	6.74460612142499	11958	36	2.5	36	1.55555555555556
1105	0	0	0	-4	7.38744309885768	11643	63	2.65079365079365	81	2.87654320987654
1046	0	0	0	-4	5.73415492957746	14200	39	6.87179487179487	34	6.20588235294118
114	0	1	1	-4	6.30623895609623	14714	39	5.12820512820513	24	4.66666666666667
1115	0	0	0	-4	5.16113744075829	14981	24	5.875	22	5.72727272727273
104	0	1	1	-4	6.37489007293984	19331	41	5.85365853658537	33	4.90909090909091
1123	0	0	0	-4	5.31018134407965	16874	51	4.98039215686275	43	4.95348837209302
118	0	1	1	-4	5.75390167772142	20504	52	4.69230769230769	44	5.29545454545455
2018	0	0	0	-4	7.37136437398577	16022	40	2.575	52	2.48076923076923
1020	0	1	1	-4	5.66787938582968	16217	27	5.40740740740741	21	5.28571428571429
2016	0	0	0	-4	6.42185033154405	15835	38	5.65789473684211	17	4.94117647058824
2043	0	0	0	-4	8.23701514146106	16577	67	3.07462686567164	48	2.91666666666667
2038	0	0	0	-4	6.71955719557196	15447	20	5.1	38	5.28947368421053
64	0	2	1	-4	6.24998535356494	17069	39	5.33333333333333	23	5.08695652173913
2033	0	0	0	-4	5.89944841979726	13416	20	5.3	14	5.07142857142857
1042	0	1	1	-4	4.96933835395374	14872	19	5	21	4.19047619047619
2050	0	0	0	-4	8.39654906794022	12982	36	4.41666666666667	28	4.14285714285714
2069	0	0	0	-4	5.06983954732191	12901	12	5.58333333333333	11	7.18181818181818
2075	0	0	0	-4	6.03661616161616	8712	27	4.2962962962963	26	4.11538461538461
95	1	1	1	-3	6.92879893828799	15070	41	3.85365853658537	47	3.4468085106383
8035	1	3	1	-3	5.33287380699894	9430	23	3	28	4
62	1	1	1	-3	5.72821285140562	9960	21	4.14285714285714	13	4.15384615384615
136	1	0	0	-3	7.94737875515413	10186	60	2.91666666666667	51	2.94117647058824
89	1	1	1	-3	8.16166778749159	14870	37	3.27027027027027	40	3.45
1038	1	0	0	-3	5.44218435037566	10914	18	6.11111111111111	20	6.25
1089	1	0	0	-3	6.49260781547144	16301	68	3.20588235294118	62	3.19354838709677
1111	1	0	0	-3	7.03820577164366	15940	52	3.28846153846154	53	3.0188679245283
1036	1	0	0	-3	8.38964881916141	17911	96	2.89583333333333	99	2.51515151515152
1112	1	0	0	-3	7.45779271533531	12794	55	4	61	3.81967213114754
117	1	1	1	-3	4.99762178120387	12194	14	4.35714285714286	33	5.51515151515152
1127	1	0	0	-3	6.34534534534535	17316	25	5.48	30	5.56666666666667
128	1	1	1	-3	6.74388783202987	14193	29	3.72413793103448	14	2.71428571428571
2003	1	0	0	-3	6.25074031157461	15534	17	4.94117647058824	35	6.17142857142857
82	1	1	1	-3	7.86330996029399	11837	27	3.77777777777778	20	3.2
2012	1	0	0	-3	6.86504297994269	13960	24	2.70833333333333	57	3.56140350877193
9090	1	2	1	-3	6.67221223021583	11120	13	3.15384615384615	7	2.57142857142857
1126	1	0	0	-3	4.77780301309713	13209	8	7.75	15	7.73333333333333
1099	1	0	0	-3	6.62476384246476	6881	10	5.7	4	4.25
2015	1	0	0	-3	7.76890582291063	12073	69	4.27536231884058	69	4.21739130434783
9119	1	2	1	-3	6.34798160449668	5871	9	4.33333333333333	7	4.28571428571429
2048	1	0	0	-3	6.07087422230774	15591	33	5.51515151515152	33	5.09090909090909
1026	1	1	1	-3	6.5933703209495	14239	24	3.875	23	3.78260869565217
2047	1	0	0	-3	6.10024062816616	15792	20	4.65	15	4.06666666666667
2065	1	0	0	-3	6.01955650110466	12221	33	3.27272727272727	29	3.48275862068966
2088	1	0	0	-3	7.4106256610528	12291	34	4.32352941176471	27	3.88888888888889
105	0	1	1	-3	5.61317944899479	18802	29	5.3448275862069	64	5.65625
6018	0	5	1	-3	3.51674741942279	9494	14	6.71428571428571	13	7.84615384615385
7042	0	4	1	-3	5.19079848521473	12411	7	6	1	4
1090	0	0	0	-3	4.74000873553178	18316	14	5	31	6.2258064516129
7064	0	4	1	-3	5.36959568733154	9275	21	4.42857142857143	16	2.6875
1097	0	0	0	-3	5.5438201011656	18188	20	4.4	43	4.67441860465116
1076	0	0	0	-3	5.30232895596024	13783	19	3.47368421052632	37	4.05405405405405
1080	0	0	0	-3	7.52721530744938	10766	34	3.26470588235294	34	3.17647058823529
1105	0	0	0	-3	7.80944693992139	14248	53	3	70	3.24285714285714
1046	0	0	0	-3	6.83269777438813	14423	55	4.10909090909091	46	4.56521739130435
114	0	1	1	-3	5.84930347610988	15362	41	5.80487804878049	23	6.1304347826087
1115	0	0	0	-3	5.94629825983908	16033	23	5.69565217391304	33	6.45454545454545
104	0	1	1	-3	7.44597045866805	15436	36	5.72222222222222	27	5
1123	0	0	0	-3	6.33732718894009	16275	38	4.05263157894737	28	3.64285714285714
118	0	1	1	-3	5.59223129811365	17017	54	4.57407407407407	46	3.6304347826087
2018	0	0	0	-3	7.53461901391838	16956	47	3.14893617021277	48	3.08333333333333
1020	0	1	1	-3	7.17891077636153	12945	45	3.55555555555556	30	2.86666666666667
2016	0	0	0	-3	6.51379288067705	15479	50	5.78	17	5.58823529411765
2043	0	0	0	-3	8.50010972130788	13671	47	3.80851063829787	32	2.4375
2038	0	0	0	-3	7.16570218772054	14170	28	5.10714285714286	40	5
64	0	2	1	-3	5.86771547502449	16336	38	5.52631578947368	20	4
2033	0	0	0	-3	6.6222581552306	14224	31	3.93548387096774	29	4.55172413793103
1042	0	1	1	-3	6.32133408161629	12473	30	3.73333333333333	49	5.3265306122449
2050	0	0	0	-3	6.45478616705448	12463	45	6.2	25	5.44
2069	0	0	0	-3	4.37715909919102	13721	17	6.35294117647059	32	7.09375
2075	0	0	0	-3	6.32130290539861	9947	14	4.64285714285714	20	5.1
95	1	1	1	-2	6.84985563041386	14546	60	3.33333333333333	68	3.66176470588235
8035	1	3	1	-2	6.47789101322328	11873	28	2.32142857142857	35	2.91428571428571
62	1	1	1	-2	5.46260683760684	10296	16	3.625	15	3.66666666666667
136	1	0	0	-2	9.5986301369863	2920	24	1.91666666666667	22	1.59090909090909
89	1	1	1	-2	6.89761396011396	16848	24	4.25	19	4.52631578947368
1038	1	0	0	-2	6.30331075279076	10481	21	5.14285714285714	22	4.40909090909091
1089	1	0	0	-2	3.09279766503563	11649	24	7.45833333333333	26	7.53846153846154
1111	1	0	0	-2	6.90724831524255	19439	58	3.44827586206897	72	4.02777777777778
1036	1	0	0	-2	6.75964439655172	18560	65	3.72307692307692	52	3.48076923076923
1112	1	0	0	-2	6.87573360551161	15676	64	3.21875	69	3.23188405797101
117	1	1	1	-2	5.1985272016832	13308	20	7.15	31	6.19354838709677
1127	1	0	0	-2	5.94530848329049	15560	45	4.86666666666667	58	5.27586206896552
128	1	1	1	-2	6.15011768167108	13596	42	4.95238095238095	25	4.48
2003	1	0	0	-2	7.43808644823873	13002	27	4.33333333333333	38	4.89473684210526
82	1	1	1	-2	7.68915315315315	13875	24	2.95833333333333	26	3.42307692307692
2012	1	0	0	-2	6.18198597268365	16254	28	1.67857142857143	47	2.93617021276596
9090	1	2	1	-2	6.59388821873744	9948	22	4.72727272727273	20	4.9
1126	1	0	0	-2	4.35932642487047	15440	8	7.875	20	6.5
1099	1	0	0	-2	5.42952408093474	17545	41	6.63414634146341	26	6.07692307692308
2015	1	0	0	-2	7.75146343883322	10079	45	4.48888888888889	39	4.05128205128205
9119	1	2	1	-2	6.47701244813278	6025	14	6.57142857142857	11	5.45454545454545
2048	1	0	0	-2	7.1321555181031	17207	32	2.875	59	3.84745762711864
1026	1	1	1	-2	5.84753578058566	16699	32	4.28125	32	4.15625
2047	1	0	0	-2	5.48680013199868	18182	24	5.54166666666667	23	5
2065	1	0	0	-2	6.89776872825995	11787	52	3.17307692307692	54	3.40740740740741
2088	1	0	0	-2	6.54484732824428	7336	14	3.64285714285714	13	4.07692307692308
105	0	1	1	-2	6.76965748564794	15503	55	3.09090909090909	73	3.73972602739726
6018	0	5	1	-2	5.578398921172	8157	10	4	12	4.33333333333333
7042	0	4	1	-2	5.12580814258256	11446	6	7.33333333333333	0	NA
1090	0	0	0	-2	4.81176349508568	19433	24	6.5	20	4.6
7064	0	4	1	-2	5.05064622783288	6654	9	5.33333333333333	5	4.4
1097	0	0	0	-2	5.77456679399878	18063	51	4.45098039215686	47	4.17021276595745
1076	0	0	0	-2	6.4488528062125	14165	31	2.80645161290323	37	3.05405405405405
1080	0	0	0	-2	7.80865719874139	11759	51	2.2156862745098	51	2.11764705882353
1105	0	0	0	-2	6.30987055016181	17304	62	2.64516129032258	95	3.8
1046	0	0	0	-2	6.3200055532417	14406	50	5.08	44	4.52272727272727
114	0	1	1	-2	6.6568749031158	12902	45	5.15555555555556	23	3.73913043478261
1115	0	0	0	-2	4.5147261663286	12325	18	7	19	6.73684210526316
104	0	1	1	-2	6.22643601685518	18036	52	5.01923076923077	32	4.6875
1123	0	0	0	-2	6.5913880303456	14236	37	4.81081081081081	44	4.61363636363636
118	0	1	1	-2	5.41765704584041	17081	59	5.16949152542373	46	4.06521739130435
2018	0	0	0	-2	6.31434997098085	13784	33	4.03030303030303	48	4.875
1020	0	1	1	-2	8.03770197486535	12811	57	2.94736842105263	42	1.88095238095238
2016	0	0	0	-2	4.9289248762933	13338	17	7.23529411764706	6	6.83333333333333
2043	0	0	0	-2	7.01646619926674	15547	39	5.17948717948718	18	4.55555555555556
2038	0	0	0	-2	7.91264834009313	13314	34	2.82352941176471	56	3.69642857142857
64	0	2	1	-2	6.54736322094603	16194	54	5	34	3.82352941176471
2033	0	0	0	-2	5.54388651567663	12407	11	4.81818181818182	18	5.94444444444444
1042	0	1	1	-2	5.03213210770357	12293	36	5.05555555555556	47	4.85106382978723
2050	0	0	0	-2	7.58928793339133	16094	32	4.25	18	2.72222222222222
2069	0	0	0	-2	4.9385980966325	10928	23	3.43478260869565	25	3.84
2075	0	0	0	-2	6.41920653839605	11746	12	4	27	4.74074074074074
95	1	1	1	-1	4.99001871490954	20839	30	5.76666666666667	32	6.125
8035	1	3	1	-1	5.34051989651349	8117	13	4.53846153846154	17	4.52941176470588
62	1	1	1	-1	6.910985710385	10987	24	2.91666666666667	25	2.96
136	1	0	0	-1	4.48658843252305	7158	18	6.61111111111111	11	5.72727272727273
89	1	1	1	-1	4.87915661386762	9533	4	7.75	8	6.125
1038	1	0	0	-1	4.95037198330612	11022	18	6.61111111111111	15	6.46666666666667
1089	1	0	0	-1	4.00276503911519	14828	28	6.57142857142857	24	6.91666666666667
1111	1	0	0	-1	6.96584640178516	16133	49	2.18367346938776	54	2.44444444444444
1036	1	0	0	-1	7.30798604253078	15189	80	3.3	75	2.86666666666667
1112	1	0	0	-1	7.70198191615673	10949	49	2.6734693877551	47	3.29787234042553
117	1	1	1	-1	6.16049735600972	13994	40	4.55	51	4.54901960784314
1127	1	0	0	-1	7.08085359632716	11762	39	3.41025641025641	55	4.16363636363636
128	1	1	1	-1	7.40426091530773	7604	34	4.44117647058824	23	3.65217391304348
2003	1	0	0	-1	7.09871310780612	12977	21	4.33333333333333	38	4.68421052631579
82	1	1	1	-1	6.80388168488855	11799	24	2.75	25	3.56
2012	1	0	0	-1	7.56159014557671	1786	1	3	4	5.25
9090	1	2	1	-1	7.50189927704938	8161	23	3.60869565217391	19	3.94736842105263
1126	1	0	0	-1	3.84663573085847	8620	6	8.33333333333333	6	7.66666666666667
1099	1	0	0	-1	5.41043568704496	17306	21	7.04761904761905	8	7.5
2015	1	0	0	-1	7.39394490408219	10999	48	3.52083333333333	42	3
9119	1	2	1	-1	6.20008902737592	4493	0	NA	0	NA
2048	1	0	0	-1	5.41974180281047	17506	18	5.77777777777778	22	5.59090909090909
1026	1	1	1	-1	7.84372268172954	14871	39	2.56410256410256	35	2.22857142857143
2047	1	0	0	-1	6.29473981102806	14182	25	3.76	20	3.25
2065	1	0	0	-1	6.23571298155925	10954	41	4.02439024390244	36	4.33333333333333
2088	1	0	0	-1	7.04960131332083	8528	22	4.81818181818182	17	3.82352941176471
105	0	1	1	-1	6.72703856842676	14753	48	2.6875	77	3.79220779220779
6018	0	5	1	-1	3.41939793373709	11228	16	7.25	14	6.5
7042	0	4	1	-1	6.54615781330583	11634	10	4.4	7	5
1090	0	0	0	-1	4.57437034690322	18939	21	7.90476190476191	28	6.71428571428571
7064	0	4	1	-1	6.18814840865131	5687	12	4.83333333333333	5	5.4
1097	0	0	0	-1	5.12560418027433	15310	29	5.82758620689655	42	6
1076	0	0	0	-1	6.95802333777116	12769	13	2.23076923076923	27	3.22222222222222
1080	0	0	0	-1	6.85746369216949	13358	39	3.43589743589744	27	2.22222222222222
1105	0	0	0	-1	7.69492034866246	13308	79	1.87341772151899	97	2.38144329896907
1046	0	0	0	-1	6.58327020885186	9241	25	5.64	22	5.36363636363636
114	0	1	1	-1	5.83053070040111	12964	39	7	15	3.86666666666667
1115	0	0	0	-1	5.42466984719629	14463	25	6.12	25	5.92
104	0	1	1	-1	7.48026528631511	12364	38	2.63157894736842	41	2.53658536585366
1123	0	0	0	-1	5.62579085803654	14067	33	3.21212121212121	32	4.09375
118	0	1	1	-1	6.41334914450279	17709	74	4.81081081081081	50	3.34
2018	0	0	0	-1	7.01383658097265	12214	29	2.89655172413793	51	3.88235294117647
1020	0	1	1	-1	8.490903484428	12972	50	3.02	47	3.1063829787234
2016	0	0	0	-1	4.8022412656559	16687	34	6.23529411764706	10	4.7
2043	0	0	0	-1	7.81417171567903	13534	42	4.66666666666667	36	4.41666666666667
2038	0	0	0	-1	6.30058168942843	7908	13	5.30769230769231	30	5
64	0	2	1	-1	7.26978853893822	15653	38	4.84210526315789	30	3.6
2033	0	0	0	-1	7.0899099247996	12101	11	4.81818181818182	14	4.78571428571429
1042	0	1	1	-1	5.54330773676823	12111	18	4.38888888888889	25	5.28
2050	0	0	0	-1	8.09393107654773	13116	29	3.48275862068966	21	3.42857142857143
2069	0	0	0	-1	5.3784434901016	9547	19	3.63157894736842	24	3.95833333333333
2075	0	0	0	-1	6.06585102554876	11116	14	6.07142857142857	19	5.10526315789474
95	1	1	1	1	3.6681236023582	9838	0	NA	8	8
8035	1	3	1	1	4.88642925890279	7273	4	3.5	6	6.33333333333333
62	1	1	1	1	4.90770772594752	10976	9	7.11111111111111	10	6.3
136	1	0	0	1	4.39244570349386	5295	4	4.75	4	5.75
89	1	1	1	1	3.81005935645111	6402	5	8.2	4	5.75
1038	1	0	0	1	4.38622035424797	6662	7	5.28571428571429	14	5.21428571428571
1089	1	0	0	1	4.8813981042654	8440	13	2	15	3.26666666666667
1111	1	0	0	1	4.26160845711227	7473	6	5.83333333333333	9	4.33333333333333
1036	1	0	0	1	5.91054411312634	9759	15	3.53333333333333	15	3.13333333333333
1112	1	0	0	1	6.5403387884008	10449	18	4.88888888888889	13	4.61538461538461
117	1	1	1	1	4.43935079726652	7024	20	6.45	9	6.66666666666667
1127	1	0	0	1	5.23666317991632	11472	20	5.4	15	3.86666666666667
128	1	1	1	1	3.86831656961355	7556	3	8.33333333333333	4	9
2003	1	0	0	1	4.38640205806689	13605	11	4.54545454545455	27	5.92592592592593
82	1	1	1	1	5.73915972046813	11877	29	5.41379310344828	16	4.75
2012	1	0	0	1	6.21908805985239	9891	16	2.8125	23	2.1304347826087
9090	1	2	1	1	5.76568318533372	6982	8	4.625	9	5.22222222222222
1126	1	0	0	1	3.77560403012814	10223	7	8.42857142857143	7	8.71428571428571
1099	1	0	0	1	5.51400445329896	8533	6	4.83333333333333	9	5.55555555555556
2015	1	0	0	1	5.08548037563207	8306	15	4.73333333333333	17	5.88235294117647
9119	1	2	1	1	6.64914383561644	5840	8	3.75	7	2
2048	1	0	0	1	4.80100652883569	7352	7	4.28571428571429	15	5.53333333333333
1026	1	1	1	1	5.31774920687928	11978	15	4.53333333333333	12	5.08333333333333
2047	1	0	0	1	3.76581142434801	9471	3	10	8	7.75
2065	1	0	0	1	5.37528344671202	9702	14	4.14285714285714	12	4.16666666666667
2088	1	0	0	1	5.65865771812081	7450	12	2.58333333333333	13	4.07692307692308
105	0	1	1	1	5.32439830108542	10595	9	3.22222222222222	12	4.75
6018	0	5	1	1	6.72967630343464	4047	3	4.33333333333333	1	2
7042	0	4	1	1	4.78901234567901	8100	5	5.2	4	4.25
1090	0	0	0	1	4.72516974577609	12666	8	3.875	9	4.33333333333333
7064	0	4	1	1	4.84372286855357	5759	4	7.25	4	7.75
1097	0	0	0	1	5.02146865089046	12297	7	5	14	5.07142857142857
1076	0	0	0	1	4.62796395135182	11429	2	6.5	7	7.71428571428571
1080	0	0	0	1	4.97419736064605	10154	5	3.2	7	2.42857142857143
1105	0	0	0	1	6.22324393358876	7830	9	3.88888888888889	13	5.92307692307692
1046	0	0	0	1	4.82647917219422	7538	13	4.23076923076923	12	4.41666666666667
114	0	1	1	1	4.87088213762811	10928	10	7.4	12	7
1115	0	0	0	1	6.06719916652197	5759	16	4	8	7.25
104	0	1	1	1	4.51474627728784	13834	8	6.375	13	7.53846153846154
1123	0	0	0	1	4.56816326530612	7350	7	2.42857142857143	5	4.4
118	0	1	1	1	5.6797994269341	11168	28	6	14	4.42857142857143
2018	0	0	0	1	5.30506949305069	10001	5	5.2	14	5.07142857142857
1020	0	1	1	1	5.49846253439068	12358	13	4.46153846153846	8	5.5
2016	0	0	0	1	4.91041482789056	9064	20	5.1	12	3.75
2043	0	0	0	1	5.2462212991808	8667	3	4.66666666666667	11	5.81818181818182
2038	0	0	0	1	6.03869463869464	4290	7	5.57142857142857	5	5.6
64	0	2	1	1	5.31521040222905	13997	15	4.86666666666667	16	4.5
2033	0	0	0	1	6.53993654297144	7249	7	4.14285714285714	7	4
1042	0	1	1	1	4.48998646820027	7390	10	4.3	16	4.5625
2050	0	0	0	1	5.20942760942761	7425	12	4.83333333333333	6	3.66666666666667
2069	0	0	0	1	4.9651679402879	5627	7	6.42857142857143	5	7.2
2075	0	0	0	1	5.01957446808511	7050	9	3.77777777777778	11	3.72727272727273
95	1	1	1	2	4.77291381668947	14620	4	5.25	8	5.375
8035	1	3	1	2	4.36006268773671	7657	8	6	6	8.83333333333333
62	1	1	1	2	4.35088919288646	8772	5	8.2	4	6.5
136	1	0	0	2	8.78021978021978	5278	17	3.52941176470588	15	2.33333333333333
89	1	1	1	2	6.72116329337787	10178	21	2.42857142857143	39	3.87179487179487
1038	1	0	0	2	4.70837567136014	6889	12	6.25	4	8.25
1089	1	0	0	2	6.65280052407468	9159	15	3.4	17	4.17647058823529
1111	1	0	0	2	4.29159132007233	11060	6	5.66666666666667	16	7.0625
1036	1	0	0	2	4.03929452618112	10943	9	7.88888888888889	10	7
1112	1	0	0	2	5.31543382286693	11099	14	4.5	20	5
117	1	1	1	2	5.24670397420089	10543	17	3.82352941176471	17	5.35294117647059
1127	1	0	0	2	6.42516736639056	8813	12	3.25	11	3.54545454545455
128	1	1	1	2	4.04176091874021	11494	6	7.83333333333333	10	6.8
2003	1	0	0	2	4.56607873210634	7824	4	5	8	4.5
82	1	1	1	2	5.37489227233554	10443	10	6.4	10	6.7
2012	1	0	0	2	6.02029836145757	12267	9	4.88888888888889	19	5.78947368421053
9090	1	2	1	2	5.97921086126432	7071	8	4.625	12	6.08333333333333
1126	1	0	0	2	3.81171609856869	6777	1	9	9	7.55555555555556
1099	1	0	0	2	4.62548298068077	10870	13	5.84615384615385	9	5.66666666666667
2015	1	0	0	2	5.95848481294711	8527	24	2.75	21	3.38095238095238
9119	1	2	1	2	5.96093111897631	7346	6	5.83333333333333	6	5.66666666666667
2048	1	0	0	2	5.00363196125908	8260	11	3	11	4.36363636363636
1026	1	1	1	2	5.84866296878881	12079	21	3.80952380952381	12	3.41666666666667
2047	1	0	0	2	4.18965891809689	9206	3	4.66666666666667	8	6.625
2065	1	0	0	2	4.59172809172809	7326	12	5	11	5.27272727272727
2088	1	0	0	2	5.50926585887384	5612	11	4.27272727272727	12	5.25
105	0	1	1	2	4.22913505311077	13839	9	3.11111111111111	18	6.27777777777778
6018	0	5	1	2	6.29909623839765	8188	8	5.375	4	5.75
7042	0	4	1	2	3.82066728452271	6474	4	7	7	8.14285714285714
1090	0	0	0	2	5.20398957497995	9976	11	3.81818181818182	11	3.81818181818182
7064	0	4	1	2	5.31278252134606	7964	4	4.75	4	8.25
1097	0	0	0	2	4.35302197802198	10192	0	NA	8	6.375
1076	0	0	0	2	4.21930964760254	13848	11	5.27272727272727	11	6.45454545454545
1080	0	0	0	2	4.74434692823955	9685	8	4.5	7	5.42857142857143
1105	0	0	0	2	5.00914499779639	9076	8	6.375	9	6
1046	0	0	0	2	4.53524458321506	10569	16	4.8125	11	6
114	0	1	1	2	5.45041786204316	8017	19	6.26315789473684	12	5.83333333333333
1115	0	0	0	2	5.96696497624572	9051	10	5.3	15	5.46666666666667
104	0	1	1	2	5.20163551401869	12840	23	2.91304347826087	39	4.48717948717949
1123	0	0	0	2	4.57266881028939	6220	20	6.7	10	3.9
118	0	1	1	2	5.05376778783959	12368	19	6	10	6.5
2018	0	0	0	2	5.2583920678533	8371	6	3.66666666666667	22	5.95454545454545
1020	0	1	1	2	5.83556541019956	11275	23	4	17	3.70588235294118
2016	0	0	0	2	5.15167764669833	6527	18	6.83333333333333	8	7.375
2043	0	0	0	2	5.03629749393694	12370	21	4.66666666666667	21	4.04761904761905
2038	0	0	0	2	5.79208618606524	9932	15	5.8	22	6.45454545454545
64	0	2	1	2	5.2021598625542	12223	9	8.33333333333333	11	6.27272727272727
2033	0	0	0	2	5.44103135444851	6283	11	3.27272727272727	10	4.9
1042	0	1	1	2	4.14990956484732	9399	4	6.75	11	6.36363636363636
2050	0	0	0	2	5.80567375886525	7050	20	4.55	12	5.25
2069	0	0	0	2	4.91632265982372	8963	5	6.2	5	7
2075	0	0	0	2	4.55098300566478	6002	1	1	7	7.28571428571429
95	1	1	1	3	5.62564862861379	13490	5	4	19	5.52631578947368
8035	1	3	1	3	5.22959423468588	12766	8	6.25	8	4.375
62	1	1	1	3	4.90770404271548	7866	4	9.25	5	6.4
136	1	0	0	3	6.19121621621622	5920	14	4	7	5.71428571428571
89	1	1	1	3	6.35909233504131	9563	6	1.66666666666667	17	3.94117647058824
1038	1	0	0	3	4.7273512579635	9261	13	6.84615384615385	14	5.64285714285714
1089	1	0	0	3	5.16911476694085	10212	12	4.25	12	3.75
1111	1	0	0	3	4.78017718715393	9030	9	4.44444444444444	9	4.44444444444444
1036	1	0	0	3	6.0086932523803	7247	17	3.47058823529412	16	3.9375
1112	1	0	0	3	5.17200195790504	10215	16	2.5625	19	4
117	1	1	1	3	4.73993842093688	9094	20	6.85	13	6.53846153846154
1127	1	0	0	3	5.04961419753086	12960	17	4.41176470588235	16	4.6875
128	1	1	1	3	5.52605102407474	13915	12	5.25	19	6.36842105263158
2003	1	0	0	3	4.19034314153497	11453	5	4.4	23	5.73913043478261
82	1	1	1	3	5.56478031025219	11539	17	5.35294117647059	8	4.125
2012	1	0	0	3	6.09571376679985	11012	1	4	7	6.71428571428571
9090	1	2	1	3	5.18408941485865	9126	18	5.61111111111111	15	4.06666666666667
1126	1	0	0	3	3.84525277435265	4866	4	7.5	3	6.33333333333333
1099	1	0	0	3	4.9536371690127	10159	15	4.73333333333333	11	4.18181818181818
2015	1	0	0	3	5.99852012628256	10136	18	3.33333333333333	18	3.66666666666667
9119	1	2	1	3	6.40831435079727	7024	8	3.25	9	2.55555555555556
2048	1	0	0	3	4.93661971830986	8520	10	5.6	13	6.46153846153846
1026	1	1	1	3	5.9510465901418	11848	19	5.73684210526316	11	3.90909090909091
2047	1	0	0	3	4.87109787724522	10411	2	8.5	13	7.69230769230769
2065	1	0	0	3	5.42543620501636	7336	13	3.84615384615385	13	3.84615384615385
2088	1	0	0	3	5.37004405286344	2497	3	4	4	3.5
105	0	1	1	3	4.24812834224599	12155	9	3.44444444444444	19	6.31578947368421
6018	0	5	1	3	4.82457400944365	9742	8	6	5	6.6
7042	0	4	1	3	5.10059523809524	6720	4	7.5	4	8.25
1090	0	0	0	3	5.15582874099195	11795	8	5.25	19	5.78947368421053
7064	0	4	1	3	4.27636226034309	7928	8	7.5	3	5.66666666666667
1097	0	0	0	3	4.83242472532081	11923	2	4	12	6
1076	0	0	0	3	4.55223659889094	13525	7	5.28571428571429	13	8.53846153846154
1080	0	0	0	3	4.46200801749271	10976	4	5.25	5	8.6
1105	0	0	0	3	5.16281463460279	10687	33	1.42424242424242	43	2.27906976744186
1046	0	0	0	3	5.17315819531696	8755	21	5.33333333333333	16	4.5625
114	0	1	1	3	5.86812113318137	9213	18	5.16666666666667	8	6.125
1115	0	0	0	3	4.63232104121475	9220	9	7.88888888888889	8	6.5
104	0	1	1	3	5.54596888260255	12019	20	2	37	4.24324324324324
1123	0	0	0	3	5.18740090899482	9461	18	5	17	5.11764705882353
118	0	1	1	3	5.25710039630119	12112	16	7.4375	8	6.5
2018	0	0	0	3	5.98259690360493	8849	9	3.55555555555556	21	4.76190476190476
1020	0	1	1	3	7.11598746081505	10846	14	1.78571428571429	17	1.94117647058824
2016	0	0	0	3	4.72806010643848	9583	13	6.61538461538461	10	6.2
2043	0	0	0	3	4.81716223265519	11502	17	4.58823529411765	15	2.8
2038	0	0	0	3	4.89422239427078	10333	13	6.84615384615385	12	4.58333333333333
64	0	2	1	3	5.35756913507607	11897	22	4.95454545454545	14	5.21428571428571
2033	0	0	0	3	5.55153877167047	7441	22	3.77272727272727	18	3.61111111111111
1042	0	1	1	3	4.39812275891162	9482	12	7.08333333333333	18	6.27777777777778
2050	0	0	0	3	6.06762974852863	9345	21	4.42857142857143	17	3.52941176470588
2069	0	0	0	3	5.96323103647944	10362	14	4	14	4.21428571428571
2075	0	0	0	3	5.30162916989915	6445	2	9.5	6	7.33333333333333
95	1	1	1	4	5.0406596747226	13158	8	1.375	20	4.3
8035	1	3	1	4	4.23394833948339	10840	8	4.125	12	4.83333333333333
62	1	1	1	4	4.67111431662459	8319	6	5.16666666666667	6	6.83333333333333
136	1	0	0	4	6.04394113349337	9581	12	4	10	2.6
89	1	1	1	4	5.72843150409231	7453	7	3.57142857142857	12	3.25
1038	1	0	0	4	3.76261570618095	10047	18	8.83333333333333	8	6.75
1089	1	0	0	4	4.69697802197802	10920	13	2.92307692307692	15	3.33333333333333
1111	1	0	0	4	4.08735034656585	12696	9	3.44444444444444	23	7.30434782608696
1036	1	0	0	4	5.75091575091575	10374	13	3.92307692307692	14	4.5
1112	1	0	0	4	5.16716303199155	10409	3	4	10	4.2
117	1	1	1	4	4.41154314833278	9027	8	5	13	5.69230769230769
1127	1	0	0	4	4.97283454356846	15424	18	6.55555555555556	17	6.17647058823529
128	1	1	1	4	4.38172043010753	11160	11	5.45454545454545	19	6.63157894736842
2003	1	0	0	4	4.44281899454313	8613	7	2.57142857142857	20	4.2
82	1	1	1	4	5.43785241480755	12237	12	6.66666666666667	10	5.5
2012	1	0	0	4	4.74175824175824	10920	9	4.55555555555556	19	4.15789473684211
9090	1	2	1	4	6.04568671963678	10572	17	4	21	4.57142857142857
1126	1	0	0	4	5.77131189382338	5877	4	4.25	6	4.66666666666667
1099	1	0	0	4	5.69383003492433	9449	9	6.11111111111111	13	5.30769230769231
2015	1	0	0	4	5.58642562638757	9459	17	3.47058823529412	20	4.6
9119	1	2	1	4	6.09581881533101	6888	9	5.66666666666667	7	4
2048	1	0	0	4	5.11325912907635	10242	10	6.4	8	6.625
1026	1	1	1	4	5.4076732234627	11286	13	4	19	5.47368421052632
2047	1	0	0	4	5.85479669271718	8829	6	4.16666666666667	12	4.75
2065	1	0	0	4	5.19669091427756	7011	14	2	14	4.35714285714286
2088	1	0	0	4	5.88265798359865	8292	15	3.73333333333333	9	2.55555555555556
105	0	1	1	4	5.30225720789074	10544	8	7.25	13	5.92307692307692
6018	0	5	1	4	5.5835195163622	7609	12	7.41666666666667	3	6.33333333333333
7042	0	4	1	4	4.85413495687468	7884	7	6.14285714285714	9	5.33333333333333
1090	0	0	0	4	4.99920535815643	8809	4	5.25	6	4.16666666666667
7064	0	4	1	4	4.1985559566787	7479	5	4.8	6	5.5
1097	0	0	0	4	4.6457891693968	10378	2	6	14	5.5
1076	0	0	0	4	4.88845867460908	13430	9	5.77777777777778	20	4.9
1080	0	0	0	4	3.92649789854364	10231	3	6.66666666666667	2	8
1105	0	0	0	4	4.06436762367121	11947	7	6.14285714285714	10	6.4
1046	0	0	0	4	3.97832922580097	11767	14	5.21428571428571	15	5.66666666666667
114	0	1	1	4	5.38099458394879	10155	26	6.65384615384615	9	7.33333333333333
1115	0	0	0	4	5.44475814041031	10626	18	3.22222222222222	19	4.15789473684211
104	0	1	1	4	6.04124487576341	11953	16	4	16	3.0625
1123	0	0	0	4	5.19681104236078	8404	11	4.90909090909091	10	4.3
118	0	1	1	4	5.9895194955147	11259	32	5.1875	31	4.2258064516129
2018	0	0	0	4	4.75430752453653	9170	7	5.85714285714286	8	5.75
1020	0	1	1	4	6.75249312242091	11632	17	2.35294117647059	25	3.04
2016	0	0	0	4	5.42470183949869	9894	20	6.7	13	6.23076923076923
2043	0	0	0	4	5.1117282169648	13864	12	4.33333333333333	11	5.36363636363636
2038	0	0	0	4	5.40430990251411	9745	22	2.22727272727273	29	3.79310344827586
64	0	2	1	4	6.39347491008734	11678	23	2.91304347826087	26	3.19230769230769
2033	0	0	0	4	5.33563796354494	7955	25	3.52	12	2.41666666666667
1042	0	1	1	4	5.89618933697881	11704	8	1.5	24	3.79166666666667
2050	0	0	0	4	5.56037296037296	6435	13	3.38461538461538	10	2.6
2069	0	0	0	4	4.73069745742944	8574	7	5.28571428571429	8	6.125
2075	0	0	0	4	5.14560264732086	7857	8	3.125	9	5.11111111111111
95	1	1	1	5	5.40448953162098	9266	3	5.66666666666667	20	5.95
8035	1	3	1	5	5.0233260439446	9603	7	4.14285714285714	15	5.86666666666667
62	1	1	1	5	6.76286449399657	6996	12	3	8	2.25
136	1	0	0	5	5.77478116867755	8454	22	2.95454545454545	17	3.94117647058824
89	1	1	1	5	7.00495276529396	10903	10	1.8	24	3.25
1038	1	0	0	5	5.41961279461279	7128	18	6.05555555555556	7	4.28571428571429
1089	1	0	0	5	4.113376429637	10055	8	7.5	6	7
1111	1	0	0	5	4.41193247514068	12973	12	5.5	26	5.92307692307692
1036	1	0	0	5	5.91832348199893	9305	23	4.04347826086957	19	3.15789473684211
1112	1	0	0	5	4.52070628925093	10987	9	5.22222222222222	16	4.75
117	1	1	1	5	4.86274328936445	10841	4	4	14	6.71428571428571
1127	1	0	0	5	5.37025523560209	12224	19	6.15789473684211	15	4.4
128	1	1	1	5	4.45288923661563	8947	8	5.125	13	5.76923076923077
2003	1	0	0	5	4.5077702112799	11454	4	5.5	23	7.04347826086957
82	1	1	1	5	6.0908380373426	11515	21	5.71428571428571	8	3.125
2012	1	0	0	5	4.24256331803502	11766	5	7.2	6	7.83333333333333
9090	1	2	1	5	5.58409986859396	7610	9	4.22222222222222	16	4.625
1126	1	0	0	5	4.99746707193516	11844	9	6.44444444444444	13	5.61538461538461
1099	1	0	0	5	5.4660344067049	9068	14	3.35714285714286	21	3.61904761904762
2015	1	0	0	5	4.8189291268607	9002	9	6.33333333333333	10	6.3
9119	1	2	1	5	7.12284447364099	6089	9	1.77777777777778	11	4.90909090909091
2048	1	0	0	5	5.48668125080427	7771	8	3.125	12	5.5
1026	1	1	1	5	4.56905079689095	12737	16	3.375	18	4.61111111111111
2047	1	0	0	5	6.56094527363184	8040	6	4.5	21	4.90476190476191
2065	1	0	0	5	4.83978121664888	7496	7	6.85714285714286	2	9
2088	1	0	0	5	4.98814385456462	7591	17	4.35294117647059	15	5.73333333333333
105	0	1	1	5	6.54836267272383	10566	24	3.70833333333333	19	1.89473684210526
6018	0	5	1	5	4.62928688078389	9185	4	8	0	NA
7042	0	4	1	5	4.40134601004166	9361	4	7.5	8	7.875
1090	0	0	0	5	4.64965652600589	13247	11	7.81818181818182	12	7.25
7064	0	4	1	5	4.8562845469839	8322	7	6.28571428571429	7	8
1097	0	0	0	5	4.563479324314	13083	5	6.6	23	6.95652173913043
1076	0	0	0	5	5.35329465395773	14478	6	5.66666666666667	11	4.81818181818182
1080	0	0	0	5	4.64926295767951	10515	9	3.44444444444444	11	3.18181818181818
1105	0	0	0	5	4.733785639286	12381	17	3.29411764705882	19	4.84210526315789
1046	0	0	0	5	5.75216494845361	7275	14	5.71428571428571	14	5.64285714285714
114	0	1	1	5	5.88683127572016	10692	27	5.14814814814815	10	4.6
1115	0	0	0	5	4.00031992321843	12503	5	8.6	15	7.93333333333333
104	0	1	1	5	5.20821836080245	13409	13	5	21	5.80952380952381
1123	0	0	0	5	4.79062629614268	12055	8	5.75	6	8.83333333333333
118	0	1	1	5	4.69031366812937	12306	12	5.91666666666667	4	7.25
2018	0	0	0	5	5.50611007918663	10229	9	3.66666666666667	19	5.05263157894737
1020	0	1	1	5	5.27865290602933	12887	14	5.07142857142857	13	4.07692307692308
2016	0	0	0	5	4.92343694807488	11324	17	6.70588235294118	6	6.5
2043	0	0	0	5	5.2808611136343	11009	13	4.15384615384615	16	3.75
2038	0	0	0	5	5.40373128221913	12221	14	4.28571428571429	20	4.05
64	0	2	1	5	5.69662144647023	11573	17	4.23529411764706	15	3.33333333333333
2033	0	0	0	5	5.71474803513638	8652	8	4.875	5	5.6
1042	0	1	1	5	4.21065614208189	12162	7	2.14285714285714	20	4.95
2050	0	0	0	5	5.18489684702219	10276	30	4.73333333333333	28	4.89285714285714
2069	0	0	0	5	5.69580035180299	9096	10	5.4	9	5.44444444444444
2075	0	0	0	5	6.38987278623098	8018	5	5.2	13	5.92307692307692
95	1	1	1	6	4.71803231181627	13803	1	6	14	6.71428571428571
8035	1	3	1	6	4.30772758541619	13083	11	6.18181818181818	15	7.4
62	1	1	1	6	4.88601240279555	10159	15	4.86666666666667	14	4.07142857142857
136	1	0	0	6	5.40908032596042	8590	10	6.9	9	6.44444444444444
89	1	1	1	6	4.97654862015871	8443	5	7.2	12	7
1038	1	0	0	6	3.92563248401909	11107	15	6.53333333333333	9	6.11111111111111
1089	1	0	0	6	4.21584478577203	11133	12	2.91666666666667	13	5.61538461538461
1111	1	0	0	6	4.13698847834724	12585	12	3.16666666666667	20	4.5
1036	1	0	0	6	5.06515854601701	10344	31	3.25806451612903	33	3.24242424242424
1112	1	0	0	6	3.96550442346294	13451	7	6.71428571428571	14	6.64285714285714
117	1	1	1	6	4.46707244063061	10022	9	6	10	7.2
1127	1	0	0	6	4.97898690488275	19702	27	4.51851851851852	23	3.95652173913043
128	1	1	1	6	6.27943793911007	10675	19	2.26315789473684	20	2.45
2003	1	0	0	6	4.91390831390831	12870	2	9	26	7
82	1	1	1	6	5.57306907111262	11756	15	5.4	8	4
2012	1	0	0	6	4.83479383194076	14721	1	0	9	6.66666666666667
9090	1	2	1	6	4.97342037771042	8578	9	5	11	4.72727272727273
1126	1	0	0	6	4.41218812907949	16393	13	5.23076923076923	15	4.86666666666667
1099	1	0	0	6	5.14794776119403	10720	8	5.75	8	4.875
2015	1	0	0	6	4.43882443928848	6465	7	6.14285714285714	9	6
9119	1	2	1	6	6.13112531473949	10326	1	0	3	9.66666666666667
2048	1	0	0	6	4.79756596060944	10764	17	4.29411764705882	20	5.75
1026	1	1	1	6	4.87411852963241	13330	11	6.72727272727273	11	5.27272727272727
2047	1	0	0	6	4.19447316477113	10639	6	2.83333333333333	10	4.7
2065	1	0	0	6	4.26677946982516	7092	6	4.66666666666667	6	6.66666666666667
2088	1	0	0	6	6.3684009910425	5247	12	2.83333333333333	15	4.33333333333333
105	0	1	1	6	5.75819607843137	12750	6	4	15	4.86666666666667
6018	0	5	1	6	5.27712634186623	12110	10	5.7	1	9
7042	0	4	1	6	5.0884062404405	9807	4	5.75	3	1.66666666666667
1090	0	0	0	6	6.03896210873147	12140	4	6.75	9	4.66666666666667
7064	0	4	1	6	4.0729742726617	8318	7	6.71428571428571	3	5
1097	0	0	0	6	4.7023298374041	14207	5	4.6	18	6.11111111111111
1076	0	0	0	6	4.68000612135588	13069	10	2.8	19	4.52631578947368
1080	0	0	0	6	5.83461962513782	6349	10	2.9	9	3
1105	0	0	0	6	5.74126163391934	9670	9	2.11111111111111	18	4.11111111111111
1046	0	0	0	6	6.12619997046227	13542	28	4.07142857142857	28	3.64285714285714
114	0	1	1	6	4.53929516170322	11719	13	6.23076923076923	9	6
1115	0	0	0	6	4.83903792784459	8648	18	3.5	17	3
104	0	1	1	6	5.75987682139102	13314	27	4.59259259259259	28	5.57142857142857
1123	0	0	0	6	6.21309915210244	11558	17	4	17	5
118	0	1	1	6	5.83160157649588	13955	26	4.88461538461539	16	5
2018	0	0	0	6	5.73372521494999	11398	24	4.5	32	4.5625
1020	0	1	1	6	6.01056263643405	14201	11	5.18181818181818	12	5.5
2016	0	0	0	6	5.10544828081258	13931	21	7.04761904761905	17	6.17647058823529
2043	0	0	0	6	4.9350286246838	15022	10	6.5	17	6.17647058823529
2038	0	0	0	6	5.40832112033871	12282	14	3.5	23	4.04347826086957
64	0	2	1	6	5.70564334085779	13290	27	2.85185185185185	27	3.33333333333333
2033	0	0	0	6	5.28774595752971	10266	17	5.52941176470588	15	4.06666666666667
1042	0	1	1	6	5.08737585943468	10472	11	5.90909090909091	26	6.61538461538461
2050	0	0	0	6	5.86993935420423	12202	28	4.17857142857143	14	3.92857142857143
2069	0	0	0	6	4.39436474352358	9689	5	4.8	10	5.8
2075	0	0	0	6	4.88059516429014	8065	3	5	5	7.2
